# Supplementary material for: An Improved Artificial Bee Colony-Based Approach for Zoning Protected Ecological Areas
Source: PLoS One. 2015 Sep 22;10(9):e0137880. doi: 10.1371/journal.pone.0137880 (PMC4578960; doi:10.1371/journal.pone.0137880)
Supplement: S1 Data — (ZIP) [file pone.0137880.s001.zip]

Archive with 240 entries (221 files):
- Data/
- Data/aspect_suit1/
- Data/aspect_suit1/dblbnd.adf
- Data/aspect_suit1/hdr.adf
- Data/aspect_suit1/metadata.xml
- Data/aspect_suit1/prj.adf
- Data/aspect_suit1/sta.adf
- Data/aspect_suit1/w001001.adf
- Data/aspect_suit1/w001001x.adf
- Data/aspect_suit1.aux.xml
- Data/aspect_suit1.ovr
- Data/dem1/
- Data/dem1/dblbnd.adf
- Data/dem1/hdr.adf
- Data/dem1/metadata.xml
- Data/dem1/prj.adf
- Data/dem1/sta.adf
- Data/dem1/w001001.adf
- Data/dem1/w001001x.adf
- Data/dem1.aux.xml
- Data/den_urban_n.tfw
- Data/den_urban_n.tif
- Data/den_urban_n.tif.aux.xml
- Data/den_urban_n.tif.ovr
- Data/den_urban_n.tif.xml
- Data/dis_airport1.tfw
- Data/dis_airport1.tif
- Data/dis_airport1.tif.aux.xml
- Data/dis_airport1.tif.xml
- Data/dis_citygov1/
- Data/dis_citygov1/dblbnd.adf
- Data/dis_citygov1/hdr.adf
- Data/dis_citygov1/metadata.xml
- Data/dis_citygov1/prj.adf
- Data/dis_citygov1/sta.adf
- Data/dis_citygov1/w001001.adf
- Data/dis_citygov1/w001001x.adf
- Data/dis_citygov1.aux.xml
- Data/dis_coastln1/
- Data/dis_coastln1/dblbnd.adf
- Data/dis_coastln1/hdr.adf
- Data/dis_coastln1/metadata.xml
- Data/dis_coastln1/prj.adf
- Data/dis_coastln1/sta.adf
- Data/dis_coastln1/w001001.adf
- Data/dis_coastln1/w001001x.adf
- Data/dis_coastln1.aux.xml
- Data/dis_exexit1/
- Data/dis_exexit1/dblbnd.adf
- Data/dis_exexit1/hdr.adf
- Data/dis_exexit1/metadata.xml
- Data/dis_exexit1/prj.adf
- Data/dis_exexit1/sta.adf
- Data/dis_exexit1/w001001.adf
- Data/dis_exexit1/w001001x.adf
- Data/dis_exexit1.aux.xml
- Data/dis_highway1/
- Data/dis_highway1/dblbnd.adf
- Data/dis_highway1/hdr.adf
- Data/dis_highway1/metadata.xml
- Data/dis_highway1/prj.adf
- Data/dis_highway1/sta.adf
- Data/dis_highway1/w001001.adf
- Data/dis_highway1/w001001x.adf
- Data/dis_highway1.aux.xml
- Data/dis_psngstn1/
- Data/dis_psngstn1/dblbnd.adf
- Data/dis_psngstn1/hdr.adf
- Data/dis_psngstn1/metadata.xml
- Data/dis_psngstn1/prj.adf
- Data/dis_psngstn1/sta.adf
- Data/dis_psngstn1/w001001.adf
- Data/dis_psngstn1/w001001x.adf
- Data/dis_psngstn1.aux.xml
- Data/dis_railway1/
- Data/dis_railway1/dblbnd.adf
- Data/dis_railway1/hdr.adf
- Data/dis_railway1/metadata.xml
- Data/dis_railway1/prj.adf
- Data/dis_railway1/sta.adf
- Data/dis_railway1/w001001.adf
- Data/dis_railway1/w001001x.adf
- Data/dis_railway1.aux.xml
- Data/dis_rlwstatn1/
- Data/dis_rlwstatn1/dblbnd.adf
- Data/dis_rlwstatn1/hdr.adf
- Data/dis_rlwstatn1/metadata.xml
- Data/dis_rlwstatn1/prj.adf
- Data/dis_rlwstatn1/sta.adf
- Data/dis_rlwstatn1/w001001.adf
- Data/dis_rlwstatn1/w001001x.adf
- Data/dis_rlwstatn1.aux.xml
- Data/dis_road1/
- Data/dis_road1/dblbnd.adf
- Data/dis_road1/hdr.adf
- Data/dis_road1/metadata.xml
- Data/dis_road1/prj.adf
- Data/dis_road1/sta.adf
- Data/dis_road1/w001001.adf
- Data/dis_road1/w001001x.adf
- Data/dis_road1.aux.xml
- Data/dis_scene1/
- Data/dis_scene1/dblbnd.adf
- Data/dis_scene1/hdr.adf
- Data/dis_scene1/metadata.xml
- Data/dis_scene1/prj.adf
- Data/dis_scene1/sta.adf
- Data/dis_scene1/w001001.adf
- Data/dis_scene1/w001001x.adf
- Data/dis_scene1.aux.xml
- Data/dis_towngov1/
- Data/dis_towngov1/dblbnd.adf
- Data/dis_towngov1/hdr.adf
- Data/dis_towngov1/metadata.xml
- Data/dis_towngov1/prj.adf
- Data/dis_towngov1/sta.adf
- Data/dis_towngov1/w001001.adf
- Data/dis_towngov1/w001001x.adf
- Data/dis_towngov1.aux.xml
- Data/dis_water_n1/
- Data/dis_water_n1/dblbnd.adf
- Data/dis_water_n1/hdr.adf
- Data/dis_water_n1/metadata.xml
- Data/dis_water_n1/prj.adf
- Data/dis_water_n1/sta.adf
- Data/dis_water_n1/w001001.adf
- Data/dis_water_n1/w001001x.adf
- Data/dis_water_n1.aux.xml
- Data/fvc_150/
- Data/fvc_150/dblbnd.adf
- Data/fvc_150/hdr.adf
- Data/fvc_150/metadata.xml
- Data/fvc_150/prj.adf
- Data/fvc_150/sta.adf
- Data/fvc_150/w001001.adf
- Data/fvc_150/w001001x.adf
- Data/fvc_150.aux.xml
- Data/fvc_150.ovr
- Data/info/
- Data/info/arc.dir
- Data/info/arc0000.dat
- Data/info/arc0000.nit
- Data/info/arc0001.dat
- Data/info/arc0001.nit
- Data/info/arc0002.dat
- Data/info/arc0002.nit
- Data/info/arc0003.dat
- Data/info/arc0003.nit
- Data/info/arc0004.dat
- Data/info/arc0004.nit
- Data/info/arc0005.dat
- Data/info/arc0005.nit
- Data/info/arc0006.dat
- Data/info/arc0006.nit
- Data/info/arc0007.dat
- Data/info/arc0007.nit
- Data/info/arc0008.dat
- Data/info/arc0008.nit
- Data/info/arc0009.dat
- Data/info/arc0009.nit
- Data/info/arc0010.dat
- Data/info/arc0010.nit
- Data/info/arc0011.dat
- Data/info/arc0011.nit
- Data/info/arc0012.dat
- Data/info/arc0012.nit
- Data/info/arc0013.dat
- Data/info/arc0013.nit
- Data/info/arc0014.dat
- Data/info/arc0014.nit
- Data/info/arc0015.dat
- Data/info/arc0015.nit
- Data/info/arc0016.dat
- Data/info/arc0016.nit
- Data/info/arc0017.dat
- Data/info/arc0017.nit
- Data/info/arc0018.dat
- Data/info/arc0018.nit
- Data/info/arc0019.dat
- Data/info/arc0019.nit
- Data/info/arc0020.dat
- Data/info/arc0020.nit
- Data/info/arc0021.dat
- Data/info/arc0021.nit
- Data/info/arc0022.dat
- Data/info/arc0022.nit
- Data/info/arc0023.dat
- Data/info/arc0023.nit
- Data/info/arc0024.dat
- Data/info/arc0024.nit
- Data/info/arc0025.dat
- Data/info/arc0025.nit
- Data/info/arc0026.dat
- Data/info/arc0026.nit
- Data/info/arc0027.dat
- Data/info/arc0027.nit
- Data/info/arc0028.dat
- Data/info/arc0028.nit
- Data/info/arc0029.dat
- Data/info/arc0029.nit
- Data/info/arc0030.dat
- Data/info/arc0030.nit
- Data/info/arc0031.dat
- Data/info/arc0031.nit
- Data/info/arc0032.dat
- Data/info/arc0032.nit
- Data/info/arc0033.dat
- Data/info/arc0033.nit
- Data/landuse_fit2.tfw
- Data/landuse_fit2.tif
- Data/landuse_fit2.tif.aux.xml
- Data/landuse_fit2.tif.ovr
- Data/landuse_fit2.tif.xml
- Data/road_den1_n/
- Data/road_den1_n/dblbnd.adf
- Data/road_den1_n/hdr.adf
- Data/road_den1_n/metadata.xml
- Data/road_den1_n/prj.adf
- Data/road_den1_n/sta.adf
- Data/road_den1_n/w001001.adf
- Data/road_den1_n/w001001x.adf
- Data/road_den1_n.aux.xml
- Data/slope1/
- Data/slope1/dblbnd.adf
- Data/slope1/hdr.adf
- Data/slope1/metadata.xml
- Data/slope1/prj.adf
- Data/slope1/sta.adf
- Data/slope1/w001001.adf
- Data/slope1/w001001x.adf
- Data/slope1.aux.xml
- Data/soil_suit1/
- Data/soil_suit1/dblbnd.adf
- Data/soil_suit1/hdr.adf
- Data/soil_suit1/metadata.xml
- Data/soil_suit1/prj.adf
- Data/soil_suit1/sta.adf
- Data/soil_suit1/w001001.adf
- Data/soil_suit1/w001001x.adf
- Data/soil_suit1.aux.xml
