# Supplementary material for: An Improved Artificial Bee Colony-Based Approach for Zoning Protected Ecological Areas
Source: PLoS One. 2015 Sep 22;10(9):e0137880. doi: 10.1371/journal.pone.0137880 (PMC4578960; doi:10.1371/journal.pone.0137880)
Supplement: S1 Data — (ZIP) [file pone.0137880.s001.zip › Data/aspect_suit1/metadata.xml]

<?xml version="1.0" encoding="UTF-8"?>
<metadata xml:lang="zh"><Esri><CreaDate>20150625</CreaDate><CreaTime>09041300</CreaTime><SyncOnce>FALSE</SyncOnce><DataProperties><itemProps><itemName Sync="TRUE">aspect_suit1</itemName><itemLocation><linkage Sync="TRUE">file://\\DELL-PC\E$\Study\【2论文撰写】\2014-12蜂群-生态保护区划分\4 提交到Plos one\2015-5 revised version\提交\Data\aspect_suit1</linkage><protocol Sync="TRUE">Local Area Network</protocol></itemLocation><imsContentType Sync="TRUE">002</imsContentType><nativeExtBox><westBL Sync="TRUE">283438.404877</westBL><eastBL Sync="TRUE">374038.404877</eastBL><southBL Sync="TRUE">2008437.048089</southBL><northBL Sync="TRUE">2060187.048089</northBL><exTypeCode Sync="TRUE">1</exTypeCode></nativeExtBox></itemProps><coordRef><type Sync="TRUE">Projected</type><geogcsn Sync="TRUE">GCS_WGS_1984</geogcsn><projcsn Sync="TRUE">WGS_84_UTM_zone_49N</projcsn><peXml Sync="TRUE">&lt;ProjectedCoordinateSystem xsi:type='typens:ProjectedCoordinateSystem' xmlns:xsi='http://www.w3.org/2001/XMLSchema-instance' xmlns:xs='http://www.w3.org/2001/XMLSchema' xmlns:typens='http://www.esri.com/schemas/ArcGIS/10.0'&gt;&lt;WKT&gt;PROJCS[&amp;quot;WGS_84_UTM_zone_49N&amp;quot;,GEOGCS[&amp;quot;GCS_WGS_1984&amp;quot;,DATUM[&amp;quot;D_WGS_1984&amp;quot;,SPHEROID[&amp;quot;WGS_1984&amp;quot;,6378137.0,298.257223563]],PRIMEM[&amp;quot;Greenwich&amp;quot;,0.0],UNIT[&amp;quot;Degree&amp;quot;,0.0174532925199433]],PROJECTION[&amp;quot;Transverse_Mercator&amp;quot;],PARAMETER[&amp;quot;false_easting&amp;quot;,500000.0],PARAMETER[&amp;quot;false_northing&amp;quot;,0.0],PARAMETER[&amp;quot;central_meridian&amp;quot;,111.0],PARAMETER[&amp;quot;scale_factor&amp;quot;,0.9996],PARAMETER[&amp;quot;latitude_of_origin&amp;quot;,0.0],UNIT[&amp;quot;Meter&amp;quot;,1.0]]&lt;/WKT&gt;&lt;XOrigin&gt;-5120900&lt;/XOrigin&gt;&lt;YOrigin&gt;-9998100&lt;/YOrigin&gt;&lt;XYScale&gt;450445547.3910538&lt;/XYScale&gt;&lt;ZOrigin&gt;-100000&lt;/ZOrigin&gt;&lt;ZScale&gt;10000&lt;/ZScale&gt;&lt;MOrigin&gt;-100000&lt;/MOrigin&gt;&lt;MScale&gt;10000&lt;/MScale&gt;&lt;XYTolerance&gt;0.001&lt;/XYTolerance&gt;&lt;ZTolerance&gt;0.001&lt;/ZTolerance&gt;&lt;MTolerance&gt;0.001&lt;/MTolerance&gt;&lt;HighPrecision&gt;true&lt;/HighPrecision&gt;&lt;/ProjectedCoordinateSystem&gt;</peXml></coordRef><RasterProperties><General><PixelDepth Sync="TRUE">32</PixelDepth><HasColormap Sync="TRUE">FALSE</HasColormap><CompressionType Sync="TRUE">None</CompressionType><NumBands Sync="TRUE">1</NumBands><Format Sync="TRUE">GRID</Format><HasPyramids Sync="TRUE">TRUE</HasPyramids><SourceType Sync="TRUE">continuous</SourceType><PixelType Sync="TRUE">floating point</PixelType><NoDataValue Sync="TRUE">-3.4028235e+038</NoDataValue></General></RasterProperties><lineage><Process ToolSource="D:\Program Files\ArcGIS\Desktop10.0\ArcToolbox\Toolboxes\Data Management Tools.tbx\Resample" Date="20140827" Time="093546">Resample aspect_suit E:\Study\【实验】\2014-7三亚生态区划分\数据\归一化_150\aspect_suit1 150 NEAREST</Process></lineage><copyHistory><copy source="E:\Study\【3 实验】\2014-7三亚生态区划分\数据\归一化_150\aspect_suit1" dest="\\DELL-PC\E$\Study\【2论文撰写】\2014-12蜂群-生态保护区划分\4 提交到Plos one\2015-5 revised version\提交\Data\aspect_suit1" date="20150625" time="09041300"></copy></copyHistory></DataProperties><SyncDate>20140827</SyncDate><SyncTime>09354600</SyncTime><ModDate>20140827</ModDate><ModTime>09354600</ModTime></Esri><dataIdInfo><envirDesc Sync="TRUE">Microsoft Windows Server 2008 R2 Version 6.1 (Build 7601) Service Pack 1; ESRI ArcGIS 10.0.0.2414</envirDesc><dataLang><languageCode value="zho" country="CHN"></languageCode></dataLang><idCitation><resTitle Sync="TRUE">aspect_suit1</resTitle><presForm><PresFormCd value="005"></PresFormCd></presForm></idCitation><descKeys><thesaName uuidref="723f6998-058e-11dc-8314-0800200c9a66"></thesaName><keyword Sync="TRUE">002</keyword></descKeys><spatRpType><SpatRepTypCd value="002"></SpatRepTypCd></spatRpType><dataExt><geoEle><GeoBndBox esriExtentType="search"><westBL Sync="TRUE">108.947355</westBL><eastBL Sync="TRUE">109.809123</eastBL><northBL Sync="TRUE">18.628908</northBL><southBL Sync="TRUE">18.154069</southBL><exTypeCode Sync="TRUE">1</exTypeCode></GeoBndBox></geoEle></dataExt></dataIdInfo><mdLang><languageCode value="zho"></languageCode></mdLang><mdChar><CharSetCd value="004"></CharSetCd></mdChar><distInfo><distFormat><formatName Sync="TRUE">Raster Dataset</formatName></distFormat></distInfo><mdHrLv><ScopeCd value="005"></ScopeCd></mdHrLv><mdHrLvName Sync="TRUE">dataset</mdHrLvName><refSysInfo><RefSystem><refSysID><identCode code="0"></identCode></refSysID></RefSystem></refSysInfo><spatRepInfo><Georect><cellGeo><CellGeoCd Sync="TRUE" value="002"></CellGeoCd></cellGeo><numDims Sync="TRUE">2</numDims><tranParaAv Sync="TRUE">1</tranParaAv><chkPtAv Sync="TRUE">0</chkPtAv><cornerPts><pos Sync="TRUE">283438.404877 2008437.048089</pos></cornerPts><cornerPts><pos Sync="TRUE">283438.404877 2060187.048089</pos></cornerPts><cornerPts><pos Sync="TRUE">374038.404877 2060187.048089</pos></cornerPts><cornerPts><pos Sync="TRUE">374038.404877 2008437.048089</pos></cornerPts><centerPt><pos Sync="TRUE">328738.404877 2034312.048089</pos></centerPt><axisDimension type="002"><dimSize Sync="TRUE">604</dimSize><dimResol><value Sync="TRUE" uom="Meter">150.000000</value></dimResol></axisDimension><axisDimension type="001"><dimSize Sync="TRUE">345</dimSize><dimResol><value Sync="TRUE" uom="Meter">150.000000</value></dimResol></axisDimension><ptInPixel><PixOrientCd Sync="TRUE" value="001"></PixOrientCd></ptInPixel></Georect></spatRepInfo><contInfo><ImgDesc><contentTyp><ContentTypCd Sync="TRUE" value="003"></ContentTypCd></contentTyp><covDim><Band><dimDescrp Sync="TRUE">Band_1</dimDescrp><maxVal Sync="TRUE">1.000000</maxVal><minVal Sync="TRUE">0.000000</minVal><bitsPerVal Sync="TRUE">32</bitsPerVal><valUnit><UOM type="length"><unitSymbol Sync="TRUE">Meter</unitSymbol></UOM></valUnit></Band></covDim></ImgDesc></contInfo><mdDateSt Sync="TRUE">20140827</mdDateSt></metadata>
