# Supplementary material for: An Improved Artificial Bee Colony-Based Approach for Zoning Protected Ecological Areas
Source: PLoS One. 2015 Sep 22;10(9):e0137880. doi: 10.1371/journal.pone.0137880 (PMC4578960; doi:10.1371/journal.pone.0137880)
Supplement: S1 Data — (ZIP) [file pone.0137880.s001.zip › Data/aspect_suit1/prj.adf]

Projection    UTM
Zone          49
Datum         WGS84
Spheroid      WGS84
Units         METERS
Zunits        NO
Parameters    
