# Supplementary material for: An Improved Artificial Bee Colony-Based Approach for Zoning Protected Ecological Areas
Source: PLoS One. 2015 Sep 22;10(9):e0137880. doi: 10.1371/journal.pone.0137880 (PMC4578960; doi:10.1371/journal.pone.0137880)
Supplement: S1 Data — (ZIP) [file pone.0137880.s001.zip › Data/dem1.aux.xml]

<PAMDataset>
  <SRS>PROJCS[&quot;WGS_84_UTM_zone_49N&quot;,GEOGCS[&quot;GCS_WGS_1984&quot;,DATUM[&quot;D_WGS_1984&quot;,SPHEROID[&quot;WGS_1984&quot;,6378137.0,298.257223563]],PRIMEM[&quot;Greenwich&quot;,0.0],UNIT[&quot;Degree&quot;,0.017453292519943295]],PROJECTION[&quot;Transverse_Mercator&quot;],PARAMETER[&quot;false_easting&quot;,500000.0],PARAMETER[&quot;false_northing&quot;,0.0],PARAMETER[&quot;central_meridian&quot;,111.0],PARAMETER[&quot;scale_factor&quot;,0.9996],PARAMETER[&quot;latitude_of_origin&quot;,0.0],UNIT[&quot;Meter&quot;,1.0]]</SRS>
  <PAMRasterBand band="1">
    <NoDataValue le_hex_equiv="000000E0FFFFEFC7">-3.40282346638529E+038</NoDataValue>
  </PAMRasterBand>
</PAMDataset>
