# Supplementary material for: An Improved Artificial Bee Colony-Based Approach for Zoning Protected Ecological Areas
Source: PLoS One. 2015 Sep 22;10(9):e0137880. doi: 10.1371/journal.pone.0137880 (PMC4578960; doi:10.1371/journal.pone.0137880)
Supplement: S1 Data — (ZIP) [file pone.0137880.s001.zip › Data/den_urban_n.tif.aux.xml]

<PAMDataset>
  <Metadata/>
  <Metadata domain="ESRI">
    <MDI key="PyramidResamplingType">NEAREST</MDI>
  </Metadata>
  <PAMRasterBand band="1">
    <Histograms>
      <HistItem>
        <HistMin>0</HistMin>
        <HistMax>1</HistMax>
        <BucketCount>256</BucketCount>
        <IncludeOutOfRange>1</IncludeOutOfRange>
        <Approximate>0</Approximate>
        <HistCounts>189060|0|0|0|0|0|0|0|0|0|2575|0|0|0|0|0|0|0|0|0|1875|0|0|0|0|0|0|0|0|0|1675|0|0|0|0|0|0|0|0|0|1525|0|0|0|0|0|0|0|0|0|0|1375|0|0|0|0|0|0|0|0|0|1100|0|0|0|0|0|0|0|0|0|900|0|0|0|0|0|0|0|0|0|700|0|0|0|0|0|0|0|0|0|650|0|0|0|0|0|0|0|0|0|0|650|0|0|0|0|0|0|0|0|0|650|0|0|0|0|0|0|0|0|0|700|0|0|0|0|0|0|0|0|0|400|0|0|0|0|0|0|0|0|0|450|0|0|0|0|0|0|0|0|0|0|700|0|0|0|0|0|0|0|0|0|325|0|0|0|0|0|0|0|0|0|350|0|0|0|0|0|0|0|0|0|375|0|0|0|0|0|0|0|0|0|400|0|0|0|0|0|0|0|0|0|0|300|0|0|0|0|0|0|0|0|0|225|0|0|0|0|0|0|0|0|0|325|0|0|0|0|0|0|0|0|0|225|0|0|0|0|0|0|0|0|0|200|0|0|0|0|0|0|0|0|0|0|325</HistCounts>
      </HistItem>
    </Histograms>
  </PAMRasterBand>
</PAMDataset>
