# Supplementary material for: An Improved Artificial Bee Colony-Based Approach for Zoning Protected Ecological Areas
Source: PLoS One. 2015 Sep 22;10(9):e0137880. doi: 10.1371/journal.pone.0137880 (PMC4578960; doi:10.1371/journal.pone.0137880)
Supplement: S1 Data — (ZIP) [file pone.0137880.s001.zip › Data/dis_airport1.tif.aux.xml]

<PAMDataset>
  <PAMRasterBand band="1">
    <Histograms>
      <HistItem>
        <HistMin>0</HistMin>
        <HistMax>1</HistMax>
        <BucketCount>256</BucketCount>
        <IncludeOutOfRange>1</IncludeOutOfRange>
        <Approximate>0</Approximate>
        <HistCounts>5|16|24|36|40|56|64|84|80|92|104|108|107|101|103|129|123|114|126|150|143|145|155|151|164|167|176|186|166|188|207|203|196|206|228|223|223|226|248|227|232|260|253|267|262|285|274|299|294|325|301|290|320|352|327|324|334|346|360|365|379|366|393|376|426|404|426|427|472|462|463|489|507|501|468|526|525|505|512|500|494|512|495|534|517|512|497|569|521|524|533|548|484|480|524|517|504|504|545|555|553|527|576|531|562|562|585|553|559|567|615|595|582|632|619|603|630|659|650|635|634|690|661|663|654|682|643|655|658|656|645|614|673|646|624|619|656|624|597|596|641|608|605|614|601|594|593|591|579|541|520|514|498|457|447|468|465|455|429|489|452|471|490|476|445|422|445|437|436|423|443|434|432|405|414|364|335|321|313|304|290|285|281|266|250|230|218|216|221|206|195|203|200|200|193|180|188|182|181|175|180|173|184|188|190|186|189|186|181|174|172|177|174|175|172|171|170|174|155|142|140|140|140|135|135|133|140|142|138|145|135|136|129|127|105|93|86|77|64|42|25|20|13|8|3|0|0|0|0|0|0|0|0|0|3|1</HistCounts>
      </HistItem>
    </Histograms>
  </PAMRasterBand>
</PAMDataset>
