# Supplementary material for: An Improved Artificial Bee Colony-Based Approach for Zoning Protected Ecological Areas
Source: PLoS One. 2015 Sep 22;10(9):e0137880. doi: 10.1371/journal.pone.0137880 (PMC4578960; doi:10.1371/journal.pone.0137880)
Supplement: S1 Data — (ZIP) [file pone.0137880.s001.zip › Data/fvc_150/prj.adf]

Projection    TRANSVERSE
Datum         WGS84
Spheroid      WGS84
Units         METERS
Zunits        NO
Xshift        0.0
Yshift        0.0
Parameters    
0.9996 /* scale factor at central meridian
 111  0  0.0 /* longitude of central meridian
   0  0  0.0 /* latitude of origin
500000.0 /* false easting (meters)
0.0 /* false northing (meters)
