# Supplementary material for: An Improved Artificial Bee Colony-Based Approach for Zoning Protected Ecological Areas
Source: PLoS One. 2015 Sep 22;10(9):e0137880. doi: 10.1371/journal.pone.0137880 (PMC4578960; doi:10.1371/journal.pone.0137880)
Supplement: S1 Data — (ZIP) [file pone.0137880.s001.zip › Data/fvc_150.aux.xml]

<PAMDataset>
  <SRS>PROJCS[&quot;UTM_Zone_49N&quot;,GEOGCS[&quot;GCS_WGS_1984&quot;,DATUM[&quot;D_WGS_1984&quot;,SPHEROID[&quot;WGS_1984&quot;,6378137.0,298.257223563]],PRIMEM[&quot;Greenwich&quot;,0.0],UNIT[&quot;Degree&quot;,0.017453292519943295]],PROJECTION[&quot;Transverse_Mercator&quot;],PARAMETER[&quot;False_Easting&quot;,500000.0],PARAMETER[&quot;False_Northing&quot;,0.0],PARAMETER[&quot;Central_Meridian&quot;,111.0],PARAMETER[&quot;Scale_Factor&quot;,0.9996],PARAMETER[&quot;Latitude_Of_Origin&quot;,0.0],UNIT[&quot;Meter&quot;,1.0]]</SRS>
  <Metadata domain="ESRI">
    <MDI key="PyramidResamplingType">NEAREST</MDI>
  </Metadata>
  <PAMRasterBand band="1">
    <NoDataValue le_hex_equiv="000000E0FFFFEFC7">-3.40282346638529E+038</NoDataValue>
    <Histograms>
      <HistItem>
        <HistMin>-0</HistMin>
        <HistMax>1</HistMax>
        <BucketCount>256</BucketCount>
        <IncludeOutOfRange>1</IncludeOutOfRange>
        <Approximate>0</Approximate>
        <HistCounts>1675|33|35|19|33|15|25|17|16|23|23|21|17|28|21|28|24|31|26|30|25|31|24|31|40|46|33|39|50|36|33|53|61|37|54|43|52|56|53|59|64|77|76|68|68|79|80|72|65|79|97|91|65|89|88|103|116|96|110|112|112|122|122|114|128|127|132|120|115|124|143|124|138|122|120|135|111|121|105|130|116|114|108|116|145|111|117|138|134|133|127|131|121|147|141|124|144|134|141|126|129|144|125|161|132|141|148|139|126|165|160|142|180|165|148|152|159|160|143|169|163|168|159|164|215|175|193|184|199|167|195|181|196|199|197|247|220|221|240|236|243|232|226|252|286|260|276|283|289|297|310|335|315|337|319|337|386|367|379|381|383|396|429|456|462|468|468|485|489|515|467|497|521|547|524|563|576|575|645|619|651|667|685|706|653|733|741|752|770|840|811|862|827|868|869|800|854|879|923|898|894|970|924|900|935|983|968|1005|977|992|909|938|929|902|923|869|892|853|894|848|821|841|842|793|755|748|703|728|716|701|686|653|643|621|581|562|495|521|503|466|402|451|406|356|334|325|261|287|236|223|187|154|144|125|104|573</HistCounts>
      </HistItem>
    </Histograms>
    <Metadata>
      <MDI key="STATISTICS_MINIMUM">-0</MDI>
      <MDI key="STATISTICS_MAXIMUM">1</MDI>
      <MDI key="STATISTICS_MEAN">0.69574326529386</MDI>
      <MDI key="STATISTICS_STDDEV">0.22027775817374</MDI>
    </Metadata>
  </PAMRasterBand>
</PAMDataset>
