# Supplementary material for: An Improved Artificial Bee Colony-Based Approach for Zoning Protected Ecological Areas
Source: PLoS One. 2015 Sep 22;10(9):e0137880. doi: 10.1371/journal.pone.0137880 (PMC4578960; doi:10.1371/journal.pone.0137880)
Supplement: S1 Data — (ZIP) [file pone.0137880.s001.zip › Data/info/arc0018.dat]

../dis_scene1/dblbnd.adf                                                        
