# Supplementary material for: An Improved Artificial Bee Colony-Based Approach for Zoning Protected Ecological Areas
Source: PLoS One. 2015 Sep 22;10(9):e0137880. doi: 10.1371/journal.pone.0137880 (PMC4578960; doi:10.1371/journal.pone.0137880)
Supplement: S1 Data — (ZIP) [file pone.0137880.s001.zip › Data/road_den1_n/metadata.xml]

<?xml version="1.0" encoding="UTF-8"?>
<metadata xml:lang="zh"><Esri><CreaDate>20150625</CreaDate><CreaTime>09063000</CreaTime><SyncOnce>TRUE</SyncOnce><DataProperties><lineage><Process ToolSource="D:\Program Files\ArcGIS\Desktop10.0\ArcToolbox\Toolboxes\Spatial Analyst Tools.tbx\RasterCalculator" Date="20140731" Time="220154">RasterCalculator "1 - "城市发展可能性\road_den1"" E:\Study\【实验】\2014-7三亚生态区划分\归一化_150\road_den1_n</Process></lineage><itemProps><itemLocation><linkage Sync="TRUE">file://\\DELL-PC\E$\Study\【2论文撰写】\2014-12蜂群-生态保护区划分\4 提交到Plos one\2015-5 revised version\提交\Data\road_den1_n</linkage><protocol Sync="TRUE">Local Area Network</protocol></itemLocation></itemProps><copyHistory><copy source="E:\Study\【3 实验】\2014-7三亚生态区划分\数据\归一化_150\road_den1_n" dest="\\DELL-PC\E$\Study\【2论文撰写】\2014-12蜂群-生态保护区划分\4 提交到Plos one\2015-5 revised version\提交\Data\road_den1_n" date="20150625" time="09063000"></copy></copyHistory></DataProperties></Esri></metadata>
